# Supplementary material for: Complete mitochondrial genome of Ficus hirta and its comparative analysis
Source: Front Genet. 2025 Apr 23;16:1530105. doi: 10.3389/fgene.2025.1530105 (PMC12055533; doi:10.3389/fgene.2025.1530105)
Supplement: Supplementary file 2 [file DataSheet1.zip]

Archive with 97 entries (91 files):
- Data Sheet 1 Assembly and Annotation Results of the Mitochondrail Genome in Ficus hirta/
- Data Sheet 1 Assembly and Annotation Results of the Mitochondrail Genome in Ficus hirta/contig1.fasta
- Data Sheet 1 Assembly and Annotation Results of the Mitochondrail Genome in Ficus hirta/contig1.gb
- Data Sheet 1 Assembly and Annotation Results of the Mitochondrail Genome in Ficus hirta/contig1.tbl
- Data Sheet 1 Assembly and Annotation Results of the Mitochondrail Genome in Ficus hirta/gene/
- Data Sheet 1 Assembly and Annotation Results of the Mitochondrail Genome in Ficus hirta/gene/CDS_AA/
- Data Sheet 1 Assembly and Annotation Results of the Mitochondrail Genome in Ficus hirta/gene/CDS_AA/atp1.fas
- Data Sheet 1 Assembly and Annotation Results of the Mitochondrail Genome in Ficus hirta/gene/CDS_AA/atp4.fas
- Data Sheet 1 Assembly and Annotation Results of the Mitochondrail Genome in Ficus hirta/gene/CDS_AA/atp6.fas
- Data Sheet 1 Assembly and Annotation Results of the Mitochondrail Genome in Ficus hirta/gene/CDS_AA/atp8.fas
- Data Sheet 1 Assembly and Annotation Results of the Mitochondrail Genome in Ficus hirta/gene/CDS_AA/atp9.fas
- Data Sheet 1 Assembly and Annotation Results of the Mitochondrail Genome in Ficus hirta/gene/CDS_AA/ccmB.fas
- Data Sheet 1 Assembly and Annotation Results of the Mitochondrail Genome in Ficus hirta/gene/CDS_AA/ccmC.fas
- Data Sheet 1 Assembly and Annotation Results of the Mitochondrail Genome in Ficus hirta/gene/CDS_AA/ccmFC.fas
- Data Sheet 1 Assembly and Annotation Results of the Mitochondrail Genome in Ficus hirta/gene/CDS_AA/ccmFN.fas
- Data Sheet 1 Assembly and Annotation Results of the Mitochondrail Genome in Ficus hirta/gene/CDS_AA/cox1.fas
- Data Sheet 1 Assembly and Annotation Results of the Mitochondrail Genome in Ficus hirta/gene/CDS_AA/cox2.fas
- Data Sheet 1 Assembly and Annotation Results of the Mitochondrail Genome in Ficus hirta/gene/CDS_AA/cox3.fas
- Data Sheet 1 Assembly and Annotation Results of the Mitochondrail Genome in Ficus hirta/gene/CDS_AA/cytb.fas
- Data Sheet 1 Assembly and Annotation Results of the Mitochondrail Genome in Ficus hirta/gene/CDS_AA/matR.fas
- Data Sheet 1 Assembly and Annotation Results of the Mitochondrail Genome in Ficus hirta/gene/CDS_AA/mttB.fas
- Data Sheet 1 Assembly and Annotation Results of the Mitochondrail Genome in Ficus hirta/gene/CDS_AA/nad1.fas
- Data Sheet 1 Assembly and Annotation Results of the Mitochondrail Genome in Ficus hirta/gene/CDS_AA/nad2.fas
- Data Sheet 1 Assembly and Annotation Results of the Mitochondrail Genome in Ficus hirta/gene/CDS_AA/nad3.fas
- Data Sheet 1 Assembly and Annotation Results of the Mitochondrail Genome in Ficus hirta/gene/CDS_AA/nad4.fas
- Data Sheet 1 Assembly and Annotation Results of the Mitochondrail Genome in Ficus hirta/gene/CDS_AA/nad4L.fas
- Data Sheet 1 Assembly and Annotation Results of the Mitochondrail Genome in Ficus hirta/gene/CDS_AA/nad5.fas
- Data Sheet 1 Assembly and Annotation Results of the Mitochondrail Genome in Ficus hirta/gene/CDS_AA/nad6.fas
- Data Sheet 1 Assembly and Annotation Results of the Mitochondrail Genome in Ficus hirta/gene/CDS_AA/nad7.fas
- Data Sheet 1 Assembly and Annotation Results of the Mitochondrail Genome in Ficus hirta/gene/CDS_AA/nad9.fas
- Data Sheet 1 Assembly and Annotation Results of the Mitochondrail Genome in Ficus hirta/gene/CDS_AA/rpl16.fas
- Data Sheet 1 Assembly and Annotation Results of the Mitochondrail Genome in Ficus hirta/gene/CDS_AA/rps12.fas
- Data Sheet 1 Assembly and Annotation Results of the Mitochondrail Genome in Ficus hirta/gene/CDS_AA/rps13.fas
- Data Sheet 1 Assembly and Annotation Results of the Mitochondrail Genome in Ficus hirta/gene/CDS_AA/rps4.fas
- Data Sheet 1 Assembly and Annotation Results of the Mitochondrail Genome in Ficus hirta/gene/CDS_AA/rps7.fas
- Data Sheet 1 Assembly and Annotation Results of the Mitochondrail Genome in Ficus hirta/gene/CDS_AA/sdh3.fas
- Data Sheet 1 Assembly and Annotation Results of the Mitochondrail Genome in Ficus hirta/gene/CDS_AA/sdh4.fas
- Data Sheet 1 Assembly and Annotation Results of the Mitochondrail Genome in Ficus hirta/gene/CDS_NUC/
- Data Sheet 1 Assembly and Annotation Results of the Mitochondrail Genome in Ficus hirta/gene/CDS_NUC/atp1.fas
- Data Sheet 1 Assembly and Annotation Results of the Mitochondrail Genome in Ficus hirta/gene/CDS_NUC/atp4.fas
- Data Sheet 1 Assembly and Annotation Results of the Mitochondrail Genome in Ficus hirta/gene/CDS_NUC/atp6.fas
- Data Sheet 1 Assembly and Annotation Results of the Mitochondrail Genome in Ficus hirta/gene/CDS_NUC/atp8.fas
- Data Sheet 1 Assembly and Annotation Results of the Mitochondrail Genome in Ficus hirta/gene/CDS_NUC/atp9.fas
- Data Sheet 1 Assembly and Annotation Results of the Mitochondrail Genome in Ficus hirta/gene/CDS_NUC/ccmB.fas
- Data Sheet 1 Assembly and Annotation Results of the Mitochondrail Genome in Ficus hirta/gene/CDS_NUC/ccmC.fas
- Data Sheet 1 Assembly and Annotation Results of the Mitochondrail Genome in Ficus hirta/gene/CDS_NUC/ccmFC.fas
- Data Sheet 1 Assembly and Annotation Results of the Mitochondrail Genome in Ficus hirta/gene/CDS_NUC/ccmFN.fas
- Data Sheet 1 Assembly and Annotation Results of the Mitochondrail Genome in Ficus hirta/gene/CDS_NUC/cox1.fas
- Data Sheet 1 Assembly and Annotation Results of the Mitochondrail Genome in Ficus hirta/gene/CDS_NUC/cox2.fas
- Data Sheet 1 Assembly and Annotation Results of the Mitochondrail Genome in Ficus hirta/gene/CDS_NUC/cox3.fas
- Data Sheet 1 Assembly and Annotation Results of the Mitochondrail Genome in Ficus hirta/gene/CDS_NUC/cytb.fas
- Data Sheet 1 Assembly and Annotation Results of the Mitochondrail Genome in Ficus hirta/gene/CDS_NUC/matR.fas
- Data Sheet 1 Assembly and Annotation Results of the Mitochondrail Genome in Ficus hirta/gene/CDS_NUC/mttB.fas
- Data Sheet 1 Assembly and Annotation Results of the Mitochondrail Genome in Ficus hirta/gene/CDS_NUC/nad1.fas
- Data Sheet 1 Assembly and Annotation Results of the Mitochondrail Genome in Ficus hirta/gene/CDS_NUC/nad2.fas
- Data Sheet 1 Assembly and Annotation Results of the Mitochondrail Genome in Ficus hirta/gene/CDS_NUC/nad3.fas
- Data Sheet 1 Assembly and Annotation Results of the Mitochondrail Genome in Ficus hirta/gene/CDS_NUC/nad4.fas
- Data Sheet 1 Assembly and Annotation Results of the Mitochondrail Genome in Ficus hirta/gene/CDS_NUC/nad4L.fas
- Data Sheet 1 Assembly and Annotation Results of the Mitochondrail Genome in Ficus hirta/gene/CDS_NUC/nad5.fas
- Data Sheet 1 Assembly and Annotation Results of the Mitochondrail Genome in Ficus hirta/gene/CDS_NUC/nad6.fas
- Data Sheet 1 Assembly and Annotation Results of the Mitochondrail Genome in Ficus hirta/gene/CDS_NUC/nad7.fas
- Data Sheet 1 Assembly and Annotation Results of the Mitochondrail Genome in Ficus hirta/gene/CDS_NUC/nad9.fas
- Data Sheet 1 Assembly and Annotation Results of the Mitochondrail Genome in Ficus hirta/gene/CDS_NUC/rpl16.fas
- Data Sheet 1 Assembly and Annotation Results of the Mitochondrail Genome in Ficus hirta/gene/CDS_NUC/rps12.fas
- Data Sheet 1 Assembly and Annotation Results of the Mitochondrail Genome in Ficus hirta/gene/CDS_NUC/rps13.fas
- Data Sheet 1 Assembly and Annotation Results of the Mitochondrail Genome in Ficus hirta/gene/CDS_NUC/rps4.fas
- Data Sheet 1 Assembly and Annotation Results of the Mitochondrail Genome in Ficus hirta/gene/CDS_NUC/rps7.fas
- Data Sheet 1 Assembly and Annotation Results of the Mitochondrail Genome in Ficus hirta/gene/CDS_NUC/sdh3.fas
- Data Sheet 1 Assembly and Annotation Results of the Mitochondrail Genome in Ficus hirta/gene/CDS_NUC/sdh4.fas
- Data Sheet 1 Assembly and Annotation Results of the Mitochondrail Genome in Ficus hirta/gene/rRNA/
- Data Sheet 1 Assembly and Annotation Results of the Mitochondrail Genome in Ficus hirta/gene/rRNA/18S_ribosomal_RNA.fas
- Data Sheet 1 Assembly and Annotation Results of the Mitochondrail Genome in Ficus hirta/gene/rRNA/26S_ribosomal_RNA.fas
- Data Sheet 1 Assembly and Annotation Results of the Mitochondrail Genome in Ficus hirta/gene/rRNA/5S_ribosomal_RNA.fas
- Data Sheet 1 Assembly and Annotation Results of the Mitochondrail Genome in Ficus hirta/gene/rRNA/5S_ribosomal_RNA_copy2.fas
- Data Sheet 1 Assembly and Annotation Results of the Mitochondrail Genome in Ficus hirta/gene/tRNA/
- Data Sheet 1 Assembly and Annotation Results of the Mitochondrail Genome in Ficus hirta/gene/tRNA/A_copy2.fas
- Data Sheet 1 Assembly and Annotation Results of the Mitochondrail Genome in Ficus hirta/gene/tRNA/E_copy2.fas
- Data Sheet 1 Assembly and Annotation Results of the Mitochondrail Genome in Ficus hirta/gene/tRNA/M_copy2.fas
- Data Sheet 1 Assembly and Annotation Results of the Mitochondrail Genome in Ficus hirta/gene/tRNA/M_copy3.fas
- Data Sheet 1 Assembly and Annotation Results of the Mitochondrail Genome in Ficus hirta/gene/tRNA/P_copy2.fas
- Data Sheet 1 Assembly and Annotation Results of the Mitochondrail Genome in Ficus hirta/gene/tRNA/trnA.fas
- Data Sheet 1 Assembly and Annotation Results of the Mitochondrail Genome in Ficus hirta/gene/tRNA/trnC.fas
- Data Sheet 1 Assembly and Annotation Results of the Mitochondrail Genome in Ficus hirta/gene/tRNA/trnD.fas
- Data Sheet 1 Assembly and Annotation Results of the Mitochondrail Genome in Ficus hirta/gene/tRNA/trnE.fas
- Data Sheet 1 Assembly and Annotation Results of the Mitochondrail Genome in Ficus hirta/gene/tRNA/trnF.fas
- Data Sheet 1 Assembly and Annotation Results of the Mitochondrail Genome in Ficus hirta/gene/tRNA/trnK.fas
- Data Sheet 1 Assembly and Annotation Results of the Mitochondrail Genome in Ficus hirta/gene/tRNA/trnL.fas
- Data Sheet 1 Assembly and Annotation Results of the Mitochondrail Genome in Ficus hirta/gene/tRNA/trnM.fas
- Data Sheet 1 Assembly and Annotation Results of the Mitochondrail Genome in Ficus hirta/gene/tRNA/trnN.fas
- Data Sheet 1 Assembly and Annotation Results of the Mitochondrail Genome in Ficus hirta/gene/tRNA/trnP.fas
- Data Sheet 1 Assembly and Annotation Results of the Mitochondrail Genome in Ficus hirta/gene/tRNA/trnQ.fas
- Data Sheet 1 Assembly and Annotation Results of the Mitochondrail Genome in Ficus hirta/gene/tRNA/trnR.fas
- Data Sheet 1 Assembly and Annotation Results of the Mitochondrail Genome in Ficus hirta/gene/tRNA/trnS1.fas
- Data Sheet 1 Assembly and Annotation Results of the Mitochondrail Genome in Ficus hirta/gene/tRNA/trnV.fas
- Data Sheet 1 Assembly and Annotation Results of the Mitochondrail Genome in Ficus hirta/gene/tRNA/trnW.fas
- Data Sheet 1 Assembly and Annotation Results of the Mitochondrail Genome in Ficus hirta/gene/tRNA/trnY.fas
- Data Sheet 1 Assembly and Annotation Results of the Mitochondrail Genome in Ficus hirta/gene/tRNA/W_copy2.fas
