# Supplementary material for: Complete mitochondrial genome of Ficus hirta and its comparative analysis
Source: Front Genet. 2025 Apr 23;16:1530105. doi: 10.3389/fgene.2025.1530105 (PMC12055533; doi:10.3389/fgene.2025.1530105)
Supplement: Supplementary file 2 [file DataSheet1.zip › Data Sheet 1 Assembly and Annotation Results of the Mitochondrail Genome in Ficus hirta/contig1.tbl]

>Feature contig1
161932	162316	gene
294858	296594
123021	131114
			gene	nad1
161932	162316	CDS
294858	294940
296403	296594
123021	123079
130856	131114
			exception	trans-splicing
			product	NADH dehydrogenase subunit 1
			codon_start	1
			exception	RNA editing
			note	start codon is created by C to U RNA editing
			transl_table	11
161933	161933	misc_feature
			note	C to U RNA editing
161932	162316	exon
			number	1
294858	294940	exon
			number	2
296403	296594	exon
			number	3
123021	123079	exon
			number	4
130856	131114	exon
			number	5
46457	44700	gene
80321	85283
			gene	nad2
46457	46305	CDS
45091	44700
80321	80481
83054	83626
85096	85283
			exception	trans-splicing
			product	NADH dehydrogenase subunit 2
			codon_start	1
			exception	trans-splicing
			transl_table	11
46457	46305	exon
			number	1
45091	44700	exon
			number	2
80321	80481	exon
			number	3
83054	83626	exon
			number	4
85096	85283	exon
			number	5
446803	449096	gene
5084	5105
466227	467713
			gene	nad5
446803	447032	CDS
447881	449096
5084	5105
466227	466621
467564	467713
			exception	trans-splicing
			product	NADH dehydrogenase subunit 5
			codon_start	1
			exception	trans-splicing
			transl_table	11
446803	447032	exon
			number	1
447881	449096	exon
			number	2
5084	5105	exon
			number	3
466227	466621	exon
			number	4
467564	467713	exon
			number	5
404015	405544	gene
			gene	atp1
404015	405544	CDS
			product	ATPase subunit 1
			codon_start	1
			transl_table	11
404015	405544	exon
			number	1
98210	97614	gene
			gene	atp4
98210	97614	CDS
			product	ATPase subunit 4
			codon_start	1
			transl_table	11
98210	97614	exon
			number	1
237373	238092	gene
			gene	atp6
237373	238092	CDS
			product	ATPase subunit 6
			codon_start	1
			transl_table	11
237373	238092	exon
			number	1
340218	340697	gene
			gene	atp8
340218	340697	CDS
			product	ATPase subunit 8
			codon_start	1
			transl_table	11
340218	340697	exon
			number	1
331114	331338	gene
			gene	atp9
331114	331338	CDS
			product	ATPase subunit 9
			codon_start	1
			note	stop codon is created by C to U RNA editing
			exception	RNA editing
			transl_table	11
331336	331336	misc_feature
			note	C to U RNA editing
331114	331338	exon
			number	1
353026	352406	gene
			gene	ccmB
353026	352406	CDS
			product	cytochrome c biogenesis B
			codon_start	1
			transl_table	11
353026	352406	exon
			number	1
480021	480773	gene
			gene	ccmC
480021	480773	CDS
			product	cytochrome c biogenesis C
			codon_start	1
			transl_table	11
480021	480773	exon
			number	1
317577	324040	gene
			gene	ccmFC
317577	318337	CDS
323491	324040
			product	cytochrome c biogenesis FC
			codon_start	1
			note	stop codon is created by C to U RNA editing
			exception	RNA editing
			transl_table	11
324038	324038	misc_feature
			note	C to U RNA editing
317577	318337	exon
			number	1
323491	324040	exon
			number	2
28906	27173	gene
			gene	ccmFN
28906	27173	CDS
			product	cytochrome c biogenesis FN
			codon_start	1
			transl_table	11
28906	27173	exon
			number	1
307110	308294	gene
			gene	cob
307110	308294	CDS
			product	apocytochrome b
			codon_start	1
			transl_table	11
307110	308294	exon
			number	1
380695	382275	gene
			gene	cox1
380695	382275	CDS
			product	cytochrome c oxidase subunit 1
			codon_start	1
			transl_table	11
380695	382275	exon
			number	1
408240	410482	gene
			gene	cox2
408240	408939	CDS
410400	410482
			product	cytochrome c oxidase subunit 2
			codon_start	1
			transl_table	11
408240	408939	exon
			number	1
410400	410482	exon
			number	2
75825	75028	gene
			gene	cox3
75825	75028	CDS
			product	cytochrome c oxidase subunit 3
			codon_start	1
			transl_table	11
75825	75028	exon
			number	1
249394	247406	gene
			gene	matR
249394	247406	CDS
			product	maturase R
			codon_start	1
			transl_table	11
249394	247406	exon
			number	1
<302128	301340	gene
			gene	mttB
<302128	301340	CDS
			product	transport membrane protein
			codon_start	1
			note	start codon is not determined
			transl_table	11
<302128	301340	exon
			number	1
85418	85774	gene
			gene	nad3
85418	85774	CDS
			product	NADH dehydrogenase subunit 3
			codon_start	1
			transl_table	11
85418	85774	exon
			number	1
385747	395701	gene
			gene	nad4
385747	386207	CDS
387639	388153
392493	392915
395613	395701
			product	NADH dehydrogenase subunit 4
			codon_start	1
			transl_table	11
385747	386207	exon
			number	1
387639	388153	exon
			number	2
392493	392915	exon
			number	3
395613	395701	exon
			number	4
99111	98809	gene
			gene	nad4L
99111	98809	CDS
			product	NADH dehydrogenase subunit 4L
			codon_start	1
			transl_table	11
99111	98809	exon
			number	1
201590	202249	gene
			gene	nad6
201590	202249	CDS
			product	NADH dehydrogenase subunit 6
			codon_start	1
			transl_table	11
201590	202249	exon
			number	1
273577	280119	gene
			gene	nad7
273577	273719	CDS
274631	274699
276317	276783
277836	278079
279858	280119
			product	NADH dehydrogenase subunit 7
			codon_start	1
			transl_table	11
273577	273719	exon
			number	1
274631	274699	exon
			number	2
276317	276783	exon
			number	3
277836	278079	exon
			number	4
279858	280119	exon
			number	5
245570	244998	gene
			gene	nad9
245570	244998	CDS
			product	NADH dehydrogenase subunit 9
			codon_start	1
			transl_table	11
245570	244998	exon
			number	1
<102121	101687	gene
			gene	rpl16
<102121	101687	CDS
			product	ribosomal protein L16
			codon_start	1
			note	start codon is not determined
			transl_table	11
<102121	101687	exon
			number	1
85824	86201	gene
			gene	rps12
85824	86201	CDS
			product	ribosomal protein S12
			codon_start	1
			transl_table	11
85824	86201	exon
			number	1
293579	293929	gene
			gene	rps13
293579	293929	CDS
			product	ribosomal protein S13
			codon_start	1
			transl_table	11
293579	293929	exon
			number	1
199884	200918	gene
			gene	rps4
199884	200918	CDS
			product	ribosomal protein S4
			codon_start	1
			transl_table	11
199884	200918	exon
			number	1
484237	483791	gene
			gene	rps7
484237	483791	CDS
			product	ribosomal protein S7
			codon_start	1
			transl_table	11
484237	483791	exon
			number	1
184315	182378	gene
			gene	rrn18
184315	182378	rRNA
			product	18S ribosomal RNA
438596	435193	gene
			gene	rrn26
438596	435193	rRNA
			product	26S ribosomal RNA
181791	181674	gene
			gene	rrn5
181791	181674	rRNA
			product	5S ribosomal RNA
164786	164703	gene
			gene	rrn5
164786	164703	rRNA
			product	5S ribosomal RNA
<47409	47086	gene
			gene	sdh3
<47409	47086	CDS
			product	succinate dehydrogenase subunit 3
			codon_start	1
			note	start codon is not determined
			transl_table	11
<47409	47086	exon
			number	1
75100	74807	gene
			gene	sdh4
75100	74807	CDS
			product	succinate dehydrogenase subunit 4
			codon_start	1
			transl_table	11
75100	74807	exon
			number	1
104808	104886	gene
			gene	trnA-UGC
104808	104845	tRNA
104852	104886
			product	tRNA-Ala
			note	unknown tRNA sources
320523	320450	gene
			gene	trnL-CAA
320523	320450	tRNA
			product	tRNA-Leu
			note	unknown tRNA sources
287823	287893	gene
			gene	trnC-GCA
287823	287893	tRNA
			product	tRNA-Cys
			note	mitochondrion-native
463356	463429	gene
			gene	trnD-GUC
463356	463429	tRNA
			product	tRNA-Asp
			note	plastid-derived
6464	6535	gene
			gene	trnE-UUC
6464	6535	tRNA
			product	tRNA-Glu
			note	mitochondrion-native
64142	64069	gene
			gene	trnF-GAA
64142	64069	tRNA
			product	tRNA-Phe
			note	mitochondrion-native
355550	355622	gene
			gene	trnK-UUU
355550	355622	tRNA
			product	tRNA-Lys
			note	mitochondrion-native
151109	151185	gene
			gene	trnI-CAU
151109	151185	tRNA
			product	tRNA-Met
			note	mitochondrion-native
166331	166259	gene
			gene	trnM-CAU
166331	166259	tRNA
			product	tRNA-Met
			note	plastid-derived
306819	306892	gene
			gene	trnfM-CAU
306819	306892	tRNA
			product	tRNA-Met
			note	mitochondrion-native
457754	457825	gene
			gene	trnN-GUU
457754	457825	tRNA
			product	tRNA-Asn
			note	plastid-derived
63862	63788	gene
			gene	trnP-UGG
63862	63788	tRNA
			product	tRNA-Pro
			note	mitochondrion-native
244248	244175	gene
			gene	trnP-UGG
244248	244175	tRNA
			product	tRNA-Pro
			note	plastid-derived
230383	230454	gene
			gene	trnQ-UUG
230383	230454	tRNA
			product	tRNA-Gln
			note	mitochondrion-native
458493	458420	gene
			gene	trnR-ACG
458493	458420	tRNA
			product	tRNA-Arg
			note	plastid-derived
64589	64501	gene
			gene	trnS-GCU
64589	64501	tRNA
			product	tRNA-Ser
			note	mitochondrion-native
135799	135728	gene
			gene	trnV-GAC
135799	135728	tRNA
			product	tRNA-Val
			note	plastid-derived
244012	243939	gene
			gene	trnW-CCA
244012	243939	tRNA
			product	tRNA-Trp
			note	plastid-derived
130413	130341	gene
			gene	trnW-CCA
130413	130341	tRNA
			product	tRNA-Trp
			note	plastid-derived
79723	79805	gene
			gene	trnY-GUA
79723	79805	tRNA
			product	tRNA-Tyr
			note	mitochondrion-native
132632	131758	gene
			gene	trnA-UGC
132632	132596	tRNA
131793	131758
			product	tRNA-Ala
			note	plastid-derived
133713	132697	gene
			gene	trnI-GAU
133713	133682	tRNA
132736	132697
			product	tRNA-Glu
			note	plastid-derived
