# Supplementary material for: Complete mitochondrial genome of Ficus hirta and its comparative analysis
Source: Front Genet. 2025 Apr 23;16:1530105. doi: 10.3389/fgene.2025.1530105 (PMC12055533; doi:10.3389/fgene.2025.1530105)
Supplement: Supplementary file 2 [file DataSheet1.zip › Data Sheet 1 Assembly and Annotation Results of the Mitochondrail Genome in Ficus hirta/gene/CDS_AA/nad3.fas]

>Ficus_hirta_contig1
MSEFAPICIYLVISLLVSLIPLGVPFPFASNSSTYPEKLSAYECGFDPSGDARSRFDIRFYLVSILFIILDPEVTFSFPWAVPLNKIDLFGSWSMMAFLLILTIGSLYEWKRGASDRE
