# Supplementary material for: Complete mitochondrial genome of Ficus hirta and its comparative analysis
Source: Front Genet. 2025 Apr 23;16:1530105. doi: 10.3389/fgene.2025.1530105 (PMC12055533; doi:10.3389/fgene.2025.1530105)
Supplement: Supplementary file 3 [file DataSheet2.zip]

Archive with 4 entries (3 files):
- Data Sheet 2 Assembly and Annotation Results of the Chloroplast Genome in Ficus hirta/
- Data Sheet 2 Assembly and Annotation Results of the Chloroplast Genome in Ficus hirta/cpDNA.fasta
- Data Sheet 2 Assembly and Annotation Results of the Chloroplast Genome in Ficus hirta/cpDNA.gb
- Data Sheet 2 Assembly and Annotation Results of the Chloroplast Genome in Ficus hirta/cpDNA.tbl
