# Supplementary material for: Complete mitochondrial genome of Ficus hirta and its comparative analysis
Source: Front Genet. 2025 Apr 23;16:1530105. doi: 10.3389/fgene.2025.1530105 (PMC12055533; doi:10.3389/fgene.2025.1530105)
Supplement: Supplementary file 3 [file DataSheet2.zip › Data Sheet 2 Assembly and Annotation Results of the Chloroplast Genome in Ficus hirta/cpDNA.tbl]

>Feature cpDNA
73965	73852	gene
102701	101908
			gene	rps12
			trans_splicing
73965	73852	CDS
102701	102470
101933	101908
			gene	rps12
			trans_splicing
			codon_start	1
			transl_table	11
			product	ribosomal protein S12
137	63	gene
			gene	trnH-GUG
137	63	tRNA
			gene	trnH-GUG
			product	tRNA-His
1556	495	gene
			gene	psbA
1556	495	CDS
			gene	psbA
			codon_start	1
			transl_table	11
			product	photosystem II protein D1
4499	1839	gene
			gene	trnK-UUU
4499	4463	tRNA
1873	1839
			gene	trnK-UUU
			product	tRNA-Lys
3649	2132	gene
			gene	matK
3649	2132	CDS
			gene	matK
			codon_start	1
			transl_table	11
			product	maturase K
6701	5545	gene
			gene	rps16
6701	6662	CDS
5768	5545
			gene	rps16
			codon_start	1
			transl_table	11
			product	ribosomal protein S16
7514	7443	gene
			gene	trnQ-UUG
7514	7443	tRNA
			gene	trnQ-UUG
			product	tRNA-Gln
7880	8065	gene
			gene	psbK
7880	8065	CDS
			gene	psbK
			codon_start	1
			transl_table	11
			product	photosystem II protein K
8527	8637	gene
			gene	psbI
8527	8637	CDS
			gene	psbI
			codon_start	1
			transl_table	11
			product	photosystem II protein I
8911	8824	gene
			gene	trnS-GCU
8911	8824	tRNA
			gene	trnS-GCU
			product	tRNA-Ser
9630	10420	gene
			gene	trnG-UCC
9630	9652	tRNA
10373	10420
			gene	trnG-UCC
			product	tRNA-Gly
10714	10785	gene
			gene	trnR-UCU
10714	10785	tRNA
			gene	trnR-UCU
			product	tRNA-Arg
12452	10929	gene
			gene	atpA
12452	10929	CDS
			gene	atpA
			codon_start	1
			transl_table	11
			product	ATP synthase CF1 alpha subunit
13821	12509	gene
			gene	atpF
13821	13698	CDS
12915	12509
			gene	atpF
			codon_start	1
			transl_table	11
			product	ATP synthase CF0 subunit I
14522	14277	gene
			gene	atpH
14522	14277	CDS
			gene	atpH
			codon_start	1
			transl_table	11
			product	ATP synthase CF0 subunit III
16513	15770	gene
			gene	atpI
16513	15770	CDS
			gene	atpI
			codon_start	1
			transl_table	11
			product	ATP synthase CF0 subunit IV
17444	16734	gene
			gene	rps2
17444	16734	CDS
			gene	rps2
			codon_start	1
			transl_table	11
			product	ribosomal protein S2
21850	17687	gene
			gene	rpoC2
21850	17687	CDS
			gene	rpoC2
			codon_start	1
			transl_table	11
			product	RNA polymerase beta'' subunit
24906	22028	gene
			gene	rpoC1
24906	24454	CDS
23644	22028
			gene	rpoC1
			codon_start	1
			transl_table	11
			product	RNA polymerase beta' subunit
28124	24912	gene
			gene	rpoB
28124	24912	CDS
			gene	rpoB
			codon_start	1
			transl_table	11
			product	RNA polymerase beta subunit
29258	29328	gene
			gene	trnC-GCA
29258	29328	tRNA
			gene	trnC-GCA
			product	tRNA-Cys
30347	30436	gene
			gene	petN
30347	30436	CDS
			gene	petN
			codon_start	1
			transl_table	11
			product	cytochrome b6/f complex subunit VIII
31824	31720	gene
			gene	psbM
31824	31720	CDS
			gene	psbM
			codon_start	1
			transl_table	11
			product	photosystem II protein M
32415	32342	gene
			gene	trnD-GUC
32415	32342	tRNA
			gene	trnD-GUC
			product	tRNA-Asp
32922	32839	gene
			gene	trnY-GUA
32922	32839	tRNA
			gene	trnY-GUA
			product	tRNA-Tyr
33053	32981	gene
			gene	trnE-UUC
33053	32981	tRNA
			gene	trnE-UUC
			product	tRNA-Glu
33713	33784	gene
			gene	trnT-GGU
33713	33784	tRNA
			gene	trnT-GGU
			product	tRNA-Thr
35033	36094	gene
			gene	psbD
35033	36094	CDS
			gene	psbD
			codon_start	1
			transl_table	11
			product	photosystem II protein D2
36042	37463	gene
			gene	psbC
36042	37463	CDS
			gene	psbC
			codon_start	1
			transl_table	11
			product	photosystem II CP43 chlorophyll apoprotein
37813	37721	gene
			gene	trnS-UGA
37813	37721	tRNA
			gene	trnS-UGA
			product	tRNA-Ser
38100	38288	gene
			gene	psbZ
38100	38288	CDS
			gene	psbZ
			codon_start	1
			transl_table	11
			product	photosystem II protein Z
38966	39036	gene
			gene	trnG-GCC
38966	39036	tRNA
			gene	trnG-GCC
			product	tRNA-Gly
39303	39230	gene
			gene	trnfM-CAU
39303	39230	tRNA
			gene	trnfM-CAU
			product	tRNA-fMet
39771	39469	gene
			gene	rps14
39771	39469	CDS
			gene	rps14
			codon_start	1
			transl_table	11
			product	ribosomal protein S14
42118	39914	gene
			gene	psaB
42118	39914	CDS
			gene	psaB
			codon_start	1
			transl_table	11
			product	photosystem I P700 apoprotein A2
44396	42144	gene
			gene	psaA
44396	42144	CDS
			gene	psaA
			codon_start	1
			transl_table	11
			product	photosystem I P700 apoprotein A1
47195	45148	gene
			gene	ycf3
47195	47072	CDS
46281	46052
45300	45148
			gene	ycf3
			codon_start	1
			transl_table	11
			product	photosystem I assembly protein Ycf3
48077	48163	gene
			gene	trnS-GGA
48077	48163	tRNA
			gene	trnS-GGA
			product	tRNA-Ser
49048	48443	gene
			gene	rps4
49048	48443	CDS
			gene	rps4
			codon_start	1
			transl_table	11
			product	ribosomal protein S4
49565	49493	gene
			gene	trnT-UGU
49565	49493	tRNA
			gene	trnT-UGU
			product	tRNA-Thr
50799	51390	gene
			gene	trnL-UAA
50799	50833	tRNA
51341	51390
			gene	trnL-UAA
			product	tRNA-Leu
51763	51835	gene
			gene	trnF-GAA
51763	51835	tRNA
			gene	trnF-GAA
			product	tRNA-Phe
52997	52521	gene
			gene	ndhJ
52997	52521	CDS
			gene	ndhJ
			codon_start	1
			transl_table	11
			product	NADH-plastoquinone oxidoreductase subunit J
53874	53134	gene
			gene	ndhK
53874	53134	CDS
			gene	ndhK
			codon_start	1
			transl_table	11
			product	NADH-plastoquinone oxidoreductase subunit K
54227	53865	gene
			gene	ndhC
54227	53865	CDS
			gene	ndhC
			codon_start	1
			transl_table	11
			product	NADH-plastoquinone oxidoreductase subunit 3
55343	54652	gene
			gene	trnV-UAC
55343	55305	tRNA
54686	54652
			gene	trnV-UAC
			product	tRNA-Val
55518	55590	gene
			gene	trnM-CAU
55518	55590	tRNA
			gene	trnM-CAU
			product	tRNA-Met
56268	55867	gene
			gene	atpE
56268	55867	CDS
			gene	atpE
			codon_start	1
			transl_table	11
			product	ATP synthase CF1 epsilon subunit
57761	56265	gene
			gene	atpB
57761	56265	CDS
			gene	atpB
			codon_start	1
			transl_table	11
			product	ATP synthase CF1 beta subunit
58561	59988	gene
			gene	rbcL
58561	59988	CDS
			gene	rbcL
			codon_start	1
			transl_table	11
			product	ribulose-1,5-bisphosphate carboxylase/oxygenase large subunit
60756	62249	gene
			gene	accD
60756	62249	CDS
			gene	accD
			codon_start	1
			transl_table	11
			product	acetyl-CoA carboxylase beta subunit
62908	63021	gene
			gene	psaI
62908	63021	CDS
			gene	psaI
			codon_start	1
			transl_table	11
			product	photosystem I subunit VIII
63446	64000	gene
			gene	ycf4
63446	64000	CDS
			gene	ycf4
			codon_start	1
			transl_table	11
			product	photosystem I assembly protein ycf4
64907	65602	gene
			gene	cemA
64907	65602	CDS
			gene	cemA
			codon_start	1
			transl_table	11
			product	chloroplast envelope membrane protein
65812	66774	gene
			gene	petA
65812	66774	CDS
			gene	petA
			codon_start	1
			transl_table	11
			product	cytochrome f
67932	67810	gene
			gene	psbJ
67932	67810	CDS
			gene	psbJ
			codon_start	1
			transl_table	11
			product	photosystem II protein J
68186	68070	gene
			gene	psbL
68186	68070	CDS
			gene	psbL
			codon_start	1
			transl_table	11
			product	photosystem II protein L
68328	68209	gene
			gene	psbF
68328	68209	CDS
			gene	psbF
			codon_start	1
			transl_table	11
			product	photosystem II cytochrome b559 beta subunit
68589	68338	gene
			gene	psbE
68589	68338	CDS
			gene	psbE
			codon_start	1
			transl_table	11
			product	photosystem II cytochrome b559 alpha subunit
69826	69921	gene
			gene	petL
69826	69921	CDS
			gene	petL
			codon_start	1
			transl_table	11
			product	cytochrome b6/f complex subunit VI
70093	70206	gene
			gene	petG
70093	70206	CDS
			gene	petG
			codon_start	1
			transl_table	11
			product	cytochrome b6/f complex subunit V
70405	70332	gene
			gene	trnW-CCA
70405	70332	tRNA
			gene	trnW-CCA
			product	tRNA-Trp
70624	70551	gene
			gene	trnP-UGG
70624	70551	tRNA
			gene	trnP-UGG
			product	tRNA-Pro
71061	71195	gene
			gene	psaJ
71061	71195	CDS
			gene	psaJ
			codon_start	1
			transl_table	11
			product	photosystem I subunit IX
71676	71876	gene
			gene	rpl33
71676	71876	CDS
			gene	rpl33
			codon_start	1
			transl_table	11
			product	ribosomal protein L33
72063	72368	gene
			gene	rps18
72063	72368	CDS
			gene	rps18
			codon_start	1
			transl_table	11
			product	ribosomal protein S18
73019	72666	gene
			gene	rpl20
73019	72666	CDS
			gene	rpl20
			codon_start	1
			transl_table	11
			product	ribosomal protein L20
73965	73852	gene
146056	146849
			gene	rps12
			trans_splicing
73965	73852	CDS
146056	146287
146824	146849
			gene	rps12
			trans_splicing
			codon_start	1
			transl_table	11
			product	ribosomal protein S12
76301	74119	gene
			gene	clpP
76301	76231	CDS
75336	75043
74344	74119
			gene	clpP
			codon_start	1
			transl_table	11
			product	clp protease proteolytic subunit
76757	78283	gene
			gene	psbB
76757	78283	CDS
			gene	psbB
			codon_start	1
			transl_table	11
			product	photosystem II 47 kDa protein
78463	78570	gene
			gene	psbT
78463	78570	CDS
			gene	psbT
			codon_start	1
			transl_table	11
			product	photosystem II protein T
78769	78638	gene
			gene	psbN
78769	78638	CDS
			gene	psbN
			codon_start	1
			transl_table	11
			product	photosystem II protein N
78874	79095	gene
			gene	psbH
78874	79095	CDS
			gene	psbH
			codon_start	1
			transl_table	11
			product	photosystem II phosphoprotein
79217	80666	gene
			gene	petB
79217	79222	CDS
80025	80666
			gene	petB
			codon_start	1
			transl_table	11
			product	cytochrome b6
80869	82085	gene
			gene	petD
80869	80876	CDS
81611	82085
			gene	petD
			codon_start	1
			transl_table	11
			product	cytochrome b6/f complex subunit IV
83231	82260	gene
			gene	rpoA
83231	82260	CDS
			gene	rpoA
			codon_start	1
			transl_table	11
			product	RNA polymerase alpha subunit
83713	83297	gene
			gene	rps11
83713	83297	CDS
			gene	rps11
			codon_start	1
			transl_table	11
			product	ribosomal protein S11
83963	83850	gene
			gene	rpl36
83963	83850	CDS
			gene	rpl36
			codon_start	1
			transl_table	11
			product	ribosomal protein L36
84656	84246	gene
			gene	rps8
84656	84246	CDS
			gene	rps8
			codon_start	1
			transl_table	11
			product	ribosomal protein S8
85203	84835	gene
			gene	rpl14
85203	84835	CDS
			gene	rpl14
			codon_start	1
			transl_table	11
			product	ribosomal protein L14
86828	85349	gene
			gene	rpl16
86828	86820	CDS
85747	85349
			gene	rpl16
			codon_start	1
			transl_table	11
			product	ribosomal protein L16
87639	86992	gene
			gene	rps3
87639	86992	CDS
			gene	rps3
			codon_start	1
			transl_table	11
			product	ribosomal protein S3
88164	87757	gene
			gene	rpl22
88164	87757	CDS
			gene	rpl22
			codon_start	1
			transl_table	11
			product	ribosomal protein L22
88524	88246	gene
			gene	rps19
88524	88246	CDS
			gene	rps19
			codon_start	1
			transl_table	11
			product	ribosomal protein S19
90097	88588	gene
			gene	rpl2
90097	89707	CDS
89021	88588
			gene	rpl2
			codon_start	1
			transl_table	11
			product	ribosomal protein L2
90397	90116	gene
			gene	rpl23
90397	90116	CDS
			gene	rpl23
			codon_start	1
			transl_table	11
			product	ribosomal protein L23
90632	90559	gene
			gene	trnI-CAU
90632	90559	tRNA
			gene	trnI-CAU
			product	tRNA-Ile
90727	97608	gene
			gene	ycf2
90727	97608	CDS
			gene	ycf2
			codon_start	1
			transl_table	11
			product	Ycf2
98262	98182	gene
			gene	trnL-CAA
98262	98182	tRNA
			gene	trnL-CAA
			product	tRNA-Leu
101071	98854	gene
			gene	ndhB
101071	100297	CDS
99611	98854
			gene	ndhB
			codon_start	1
			transl_table	11
			product	NADH-plastoquinone oxidoreductase subunit 2
101853	101386	gene
			gene	rps7
101853	101386	CDS
			gene	rps7
			codon_start	1
			transl_table	11
			product	ribosomal protein S7
104425	104496	gene
			gene	trnV-GAC
104425	104496	tRNA
			gene	trnV-GAC
			product	tRNA-Val
104724	106214	gene
			gene	rrn16S
104724	106214	rRNA
			gene	rrn16S
			product	16S ribosomal RNA
106511	107527	gene
			gene	trnI-GAU
106511	106547	tRNA
107493	107527
			gene	trnI-GAU
			product	tRNA-Ile
107592	108466	gene
			gene	trnA-UGC
107592	107629	tRNA
108432	108466
			gene	trnA-UGC
			product	tRNA-Ala
108626	111435	gene
			gene	rrn23S
108626	111435	rRNA
			gene	rrn23S
			product	23S ribosomal RNA
111534	111636	gene
			gene	rrn4.5S
111534	111636	rRNA
			gene	rrn4.5S
			product	4.5S ribosomal RNA
111861	111981	gene
			gene	rrn5S
111861	111981	rRNA
			gene	rrn5S
			product	5S ribosomal RNA
112228	112301	gene
			gene	trnR-ACG
112228	112301	tRNA
			gene	trnR-ACG
			product	tRNA-Arg
112964	112893	gene
			gene	trnN-GUU
112964	112893	tRNA
			gene	trnN-GUU
			product	tRNA-Asn
113288	114394	gene
			gene	ycf1
113288	114394	CDS
			gene	ycf1
			note	pseudo
			codon_start	1
			transl_table	11
			product	hypothetical chloroplast RF1
116558	114297	gene
			gene	ndhF
116558	114297	CDS
			gene	ndhF
			codon_start	1
			transl_table	11
			product	NADH-plastoquinone oxidoreductase subunit 5
117924	118082	gene
			gene	rpl32
117924	118082	CDS
			gene	rpl32
			codon_start	1
			transl_table	11
			product	ribosomal protein L32
119859	119938	gene
			gene	trnL-UAG
119859	119938	tRNA
			gene	trnL-UAG
			product	tRNA-Leu
120050	121021	gene
			gene	ccsA
120050	121021	CDS
			gene	ccsA
			codon_start	1
			transl_table	11
			product	cytochrome c heme attachment protein
122790	121279	gene
			gene	ndhD
122790	121279	CDS
			gene	ndhD
			codon_start	1
			transl_table	11
			product	NADH-plastoquinone oxidoreductase subunit 4
123165	122920	gene
			gene	psaC
123165	122920	CDS
			gene	psaC
			codon_start	1
			transl_table	11
			product	photosystem I subunit VII
123769	123464	gene
			gene	ndhE
123769	123464	CDS
			gene	ndhE
			codon_start	1
			transl_table	11
			product	NADH-plastoquinone oxidoreductase subunit 4L
124543	124013	gene
			gene	ndhG
124543	124013	CDS
			gene	ndhG
			codon_start	1
			transl_table	11
			product	NADH-plastoquinone oxidoreductase subunit 6
125443	124943	gene
			gene	ndhI
125443	124943	CDS
			gene	ndhI
			codon_start	1
			transl_table	11
			product	NADH-plastoquinone oxidoreductase subunit I
127793	125527	gene
			gene	ndhA
127793	127241	CDS
126065	125527
			gene	ndhA
			codon_start	1
			transl_table	11
			product	NADH-plastoquinone oxidoreductase subunit 1
128976	127795	gene
			gene	ndhH
128976	127795	CDS
			gene	ndhH
			codon_start	1
			transl_table	11
			product	NADH-plastoquinone oxidoreductase subunit 7
129378	129106	gene
			gene	rps15
129378	129106	CDS
			gene	rps15
			codon_start	1
			transl_table	11
			product	ribosomal protein S15
135469	129722	gene
			gene	ycf1
135469	129722	CDS
			gene	ycf1
			codon_start	1
			transl_table	11
			product	hypothetical chloroplast RF1
135793	135864	gene
			gene	trnN-GUU
135793	135864	tRNA
			gene	trnN-GUU
			product	tRNA-Asn
136529	136456	gene
			gene	trnR-ACG
136529	136456	tRNA
			gene	trnR-ACG
			product	tRNA-Arg
136896	136776	gene
			gene	rrn5S
136896	136776	rRNA
			gene	rrn5S
			product	5S ribosomal RNA
137223	137121	gene
			gene	rrn4.5S
137223	137121	rRNA
			gene	rrn4.5S
			product	4.5S ribosomal RNA
140131	137322	gene
			gene	rrn23S
140131	137322	rRNA
			gene	rrn23S
			product	23S ribosomal RNA
141165	140291	gene
			gene	trnA-UGC
141165	141128	tRNA
140325	140291
			gene	trnA-UGC
			product	tRNA-Ala
142246	141230	gene
			gene	trnI-GAU
142246	142210	tRNA
141264	141230
			gene	trnI-GAU
			product	tRNA-Ile
144033	142543	gene
			gene	rrn16S
144033	142543	rRNA
			gene	rrn16S
			product	16S ribosomal RNA
144332	144261	gene
			gene	trnV-GAC
144332	144261	tRNA
			gene	trnV-GAC
			product	tRNA-Val
146904	147371	gene
			gene	rps7
146904	147371	CDS
			gene	rps7
			codon_start	1
			transl_table	11
			product	ribosomal protein S7
147686	149903	gene
			gene	ndhB
147686	148460	CDS
149146	149903
			gene	ndhB
			codon_start	1
			transl_table	11
			product	NADH-plastoquinone oxidoreductase subunit 2
150495	150575	gene
			gene	trnL-CAA
150495	150575	tRNA
			gene	trnL-CAA
			product	tRNA-Leu
158030	151149	gene
			gene	ycf2
158030	151149	CDS
			gene	ycf2
			codon_start	1
			transl_table	11
			product	Ycf2
158125	158198	gene
			gene	trnI-CAU
158125	158198	tRNA
			gene	trnI-CAU
			product	tRNA-Ile
158360	158641	gene
			gene	rpl23
158360	158641	CDS
			gene	rpl23
			codon_start	1
			transl_table	11
			product	ribosomal protein L23
158660	160169	gene
			gene	rpl2
158660	159050	CDS
159736	160169
			gene	rpl2
			codon_start	1
			transl_table	11
			product	ribosomal protein L2
